# Supplementary material for: Mutation enrichment in targeted panels flags immunotherapy-responsive POLE-driven hypermutated microsatellite-stable colorectal cancers
Source: NPJ Precis Oncol. 2026 Jul 3;10:263. doi: 10.1038/s41698-026-01572-1 (PMC13346926; doi:10.1038/s41698-026-01572-1)
Supplement: Supplementary file 2 — Supplementary data 1 [file 41698_2026_1572_MOESM2_ESM.xlsx]

## Sheet: README
Field	Description
Title	Supplementary Data 1. Clinical and molecular characteristics of TCGA colorectal cancers with POLE alterations
Description	Dataset containing all TCGA-COAD and TCGA-READ cases harboring POLE alterations (n=43).
Variables	Sample ID, POLE variant, TMB, MSIsensor score, co-mutations, clinical annotations, etc.
Source	TCGA

## Sheet: TCGA-CRC any POLE
Supplementary Data: TCGA-CRC samples with POLE alterations. Clinicla data was downloaded for TCGA-PanCancerAtlas via cBioPortal. If there are two different biological samples of the same case, the tumor sample is highlighted in bold. POLE-alterations are accessed via R-package TCGABioLinks and also via cBioPortal/GDC-Portal. Variant allele frequencies can be accessed via cBioPortal. https://www.c…
Sample	Tumor_Sample_Barcode	POLE_Protein	POLE_Consequence	Subtype	MSIsensor_Score recommended cut-off 3.5	TMB_nonsynonymous	Variants_Focus_Relevant_Genes	Age	Gender	Comment
1	TCGA-A6-2686-01A-01D-1408-10	K1170Nfs*49	Frameshift	COAD_MSI	41.35	135.76	BRAF, GNAQ, NTRK2, JAK2, AR	40	Female
2	TCGA-AZ-4615-01A-01D-1408-10	K325Sfs*19	Frameshift	COAD_MSI	33.79	27.83	MTOR (2x), BRAF, FGFR1, NTRK2, ETV4	84	Male
3	TCGA-CK-4951-01A-01D-1408-10	E2137K	Missense	COAD_MSI	21.62	140.47	MTOR, JAK1, DDR2, PIK3CA, ROS1, ETV1, MET, BRAF (2x), NTRK2, AKT1, NTRK3, GNA11, JAK3, ERG	79	Female
4	TCGA-AA-A010-01A-01W-A00E-09	P436R A189T	Missense Missense	COAD_POLE	4.19	250.70	MTOR, DDR2 (2x), AKT3, ERBB4, PIK3CA, ETV5, PDGFRA (5x), KIT (2x), ROS1 (3x), ESR1 (2x), ETV1, MET (2x), JAK2 (2x), GNAQ (2x), NTRK2, ERBB3, NTRK3 (2x), ETV4, GNA11	46	Female	primary but two different biological samples from the same tumor
5	TCGA-AA-A010-01A-01D-A17O-10	P436R A189T	Missense Missense	COAD_POLE	4.19	250.70	MTOR, DDR2 (2x), AKT3, ALK, ERBB4, PIK3CA, ETV5, FGFR3, PDFRA (5x), KIT (2x), ROS1 (3x), ESR1 (2x), ETV1, MET (2x), JAK2 (2x), GNAQ (2x), NTRK2, RET, ERBB3, MAP2K1, NTRK3 (2x), ETV4, GNA11	46	Female	primary but two different biological samples from the same tumor
6	TCGA-AA-3977-01A-01W-0995-10	K777N F367S	Missense Missense	/	0.37	115.3	JAK1, DDR2 (2x), ALK, PIK3CA (2x), ETV5, ROS1 (3x), ESR1, CCND1, KRAS, CDK4, JAK3, AXL (2x), AR	65	Male	primary but two different biological samples from the same tumor
7	TCGA-AA-3977-01A-01D-1981-10	K777N F367S	Missense Missense	/	0.37	115.3	JAK1, DDR2 (2x), ALK, PIK3CA (3x), ETV5, ROS1 (3x), ESR1, GNAQ, RET, KRAS, CDK4, ERBB2, JAK3, AXL (2x), AR	65	Male	primary but two different biological samples from the same tumor
8	TCGA-WS-AB45-01A-11D-A40P-10	V2152M R924H K1383R A2030Pfs*18	Missense Missense Missense Frameshift	COAD_MSI	24.48	84.3	MTOR (2x), MYCN, ERBB4, MET (2x), NTRK2, ABL1, ERBB3, MAP2K2, ERG	52	Female
9	TCGA-A6-3809-01A-01D-A270-10	D1214A	Missense	/	36.48	39.1	KIT, EGFR (2x), SMO, BRAF, AKT1	71	Female	primary but two different biological samples from the same tumor
10	TCGA-A6-3809-01B-04D-A270-10	D1214A	Missense	/	36.48	39.1	KIT, EGFR (2x), BRAF	71	Female	primary but two different biological samples from the same tumor
11	TCGA-CM-5861-01A-01D-1650-10	V2152M	Missense	COAD_MSI	34.37	45.77	ETV5, ESR1, BRAF, ERG	63	Female
12	TCGA-CM-6678-01A-11D-1835-10	G628R	Missense	COAD_CIN	0.13	4.13	PIK3CA, KRAS	63	Female
13	TCGA-AD-6964-01A-11D-1924-10	Y473C	Missense	COAD_MSI	18.65	47.3	JAK1, CTNNB1, PIK3CA (2x), FGFR3, ROS1, EGFR (2x), KRAS	58	Male
14	TCGA-AA-3811-01A-01D-1981-10	Y1003C	Missense	COAD_MSI	38.84	64.1	DDR2, MYCN, ALK, CTNNB1 (3x), ESR1, EGFR (2x), IDH2, ERG	84	Female
15	TCGA-AA-3811-01A-01W-0995-10	Y1003C	Missense	COAD_MSI		/	DDR2, MYCN, ALK, CTNNB1 (2x), FGFR4, EGFR (2x), IDH2, JAK3, ERG	84	Female
16	TCGA-NH-A5IV-01A-42D-A36X-10	L698Cfs*94	Frameshift	COAD_MSI	41.02	79.83	MTOR, JAK1 (2x), ALK, PIK3CA, FGFR3, ROS1, FGFR1, KRAS, ERBB3, NTRK3, ETV4	90	Female
17	TCGA-A6-6781-01A-22D-1924-10	P1547S	Missense	/	25.58	64.20	MTOR, MYCN, KIT, ESR1, MYC, HRAS, AXL (2x)	43	Male	primary but two different biological samples from the same tumor
18	TCGA-A6-6781-01A-22D-A270-10	P1547S	Missense	/	25.58	64.20	MTOR, MYCN, KIT, ESR1, MYC, HRAS, AXL (2x)	43	Male	primary but two different biological samples from the same tumor
19	TCGA-AZ-4315-01A-01D-1408-10	V411L R1826W R1556W F1667=	Missense Missense Missense Synonymous	COAD_POLE	0.67	211.37	NTRK1 (2x), AKT3 (2x), RAF1, CTNNB1 (3x), PIK3CA (3x), ETV5, FGFR3, PDGFRA, KIT, ROS1 (3x), MET, FGFR1, RET, KRAS, MAP2K1, NTRK3, IDH2, MAP2K2, Axl	61
20	TCGA-AA-3510-01A-01D-1408-10	D213A P135S A456P	Missense Missense Missense	COAD_POLE	0	102.93	MTOR, AKT3, ALK; ERBB4 (3x), CTNNB1 (2x), PIK3CA, PDGFRA, ROS1, FGFR1, NTRK2, FGFR2, MAP2K1, NTRK3, AXL	70	Male
21	TCGA-5M-AAT6-01A-11D-A40P-10	T1313M	Missense	COAD_MSI	20.58	62.17	NTRK1, ALK, ROS1, KRAS, AKT1	40	Female
22	TCGA-AA-3833-01A-01W-0900-09	R1160H	Missense	COAD_MSI	27.18	19.13	JAK1, BRAF, IDH2	63	Female
23	TCGA-G4-6588-01A-11D-1771-10	A2030Pfs*18	Frameshift	COAD_MSI	34.69	65.57	ERBB4, ROS1, ESR1, ETV1, BRAF, ABL1, FGFR, CCND1, AXL, ERG, AR (2x)	58	Female
24	TCGA-AA-3984-01A-02D-1981-10	V411L	Missense	COAD_POLE	0.14	171.4	MTOR, ERBB4 (2x), PIK3CA (2x), PDGFRA, KIT, ROS1, ETV1, CDK6, MET (2x) SMO, FGFR1 (2x), JAK2 (2x)	61	Female	primary but two different biological samples from the same tumor
25	TCGA-AA-3984-01A-02W-0995-10	V411L	Missense	COAD_POLE	0.14	171.4	MTOR, ERBB4 (2x), PIK3CA (2x), PDGFRA, KIT, ROS1, ETV1, CDK6, MET (2x) SMO, FGFR1 (2x), JAK2 (2x)	61	Female	primary but two different biological samples from the same tumor
26	TCGA-CM-6162-01A-11D-1650-10	D2166N	Missense	COAD_MSI	29.11	33.63	JAK1, ALK, RAF1, PIK3CA (2x), BRAF	48	Female
27	TCGA-CA-6718-01A-11D-1835-10	P286R	Missense	COAD_POLE	0	107.07	AKT3, CTNNB1, PIK3CA (3x), ROS1 (2x), MET (3x), BRAF, JAK2 (2x), RET, KRAS (2x), NTRK3 (2x), ERG, AR	46	Male
28	TCGA-AA-3815-01A-01W-0995-10	E719K	Missense	/	/	/	ERBB4 (2x), PIK3CA, ETV5, BRAF, JAK2, RET, MAP2K1, NTRK3, AXL, AR	65	Female	via cBioPortal only in TCGA Legacy Firehouse cohort
29	TCGA-CA-6717-01A-11D-1835-10		Missense Nonsense	COAD_POLE	0.01	320.77	JAK1 (2x), AKT3, ALK, ERBB4, RAF1, CTNNB1 (3x), PIK3CA (3x), PDGFRA (2x), KIT (3x), ROS1 (4x), ETV1, BRAF, FGFR1, JAK2 (3x), NTRK2, FGFR2, JAK3, AXL, AR (2x)	57	Male
30	TCGA-AZ-6598-01A-11D-1771-10	X1517_splice T1052M	Splice Donor Missense	COAD_MSI	43.27	77.83	MTOR, IDH1, ETV5, ROS1, MET, SMO, BRAf, FGFR2	77	Female
31	TCGA-F4-6806-01A-11D-1835-10	K778del	Inframe Deletion	COAD_GS	0.10	3.43	MTOR, KRAS	59	Female
32	TCGA-AA-3864-01A-01D-1981-10	R231H	Missense	COAD_MSI	23.86	81.77	NRAS, ERBB4, PIK3CA, PDGFRA, ROS1, KRAS, ERBB3 (2x), ERBB2 (2x), ERG (2x)	71	Male
33	TCGA-AA-A00N-01A-02W-A00E-09	V411L L1255V	Missense Missense	/	32.47	163.3	NRAS, DDR2, ALK (2x), ERBB4 (2x), RAF1, CTNNB1, PIK3CA (3x), ETV5, PDGFRA (3x), KIT, ROS1 (2x), ETV1 (2x), EGFR, MET, AK2, NTRK2, KRAS	75	Male	primary but two different biological samples from the same tumor
34	TCGA-AA-A00N-01A-02D-A17O-10	V411L L1255V	Missense Missense	/	32.47	163.3	NRAS, DDR2, ALK (2x), ERBB4 (2x), RAF1, CTNNB1, PIK3CA (3x), ETV5, PDGFRA (3x), KIT, ROS1 (2x), ETV1 (2x), EGFR, MET, JAK2, NTRK2, KRAS	75	Male	primary but two different biological samples from the same tumor
35	TCGA-AG-A01W-01A-21W-A096-10	D2013N	Missense	READ_CIN	0.37	4.30	KRAS	67	Female
36	TCGA-F5-6814-01A-31D-1924-10	P286R	Missense	READ_POLE	0.34	316.77	JAK1, DDR2, AKT3, ALK (2x), ERBB4 (2x), CTNNB1 (2x), PIK3CA, PDGFRA (2x), ROS1 (5x), ESR1 (3x), ETV1, MET (2x), SMO (2x), BRAF (2x), JAK2 (2x), FGFR2 (2x), CDK4, NTRK3, IDH2, ERG	57	Male
37	TCGA-EI-6882-01A-11D-1924-10	R759C	Missense	READ_MSI	25.05	40.73	ESR1, BRAF, MYC, NTRK2, KRAS, ERBB3, AXL	59	Male
38	TCGA-AG-A002-01A-01W-A00K-09	S459F R150* F1758= F1030=	Missense Stop Gained Synonymous Synonymous	READ_POLE	0.46	382.63	MTOR, JAK1, AKT3, MYCN, ALK, ERBB4 (3x), RAF1 (2x), PDGFRA (3x), KIT (2x), ROS1 (5x), ESR1 (2x), ETV1, EGFR, BRAF, FGFR1, JAK2 (3x), GNAQ, RET, FGFR2 (4x), MAP2K1, NTRK3 (2x), IDH2, ERBB2, AXL (3x)	35	Male
39	TCGA-EI-6917-01A-11D-1924-10	V411L A426V	Missense Missense	READ_POLE	0.03	165.57	JAK1 (2x), DDR2, AKT3, ERBB4, CTNNB1, PIK3CA, ETV5, KIT, ROS1, ETV1, BRAF, JAK2, RET, ERBB3, MAP2K1, ERG	33	Male
40	TCGA-AG-3892-01A-01D-1989-10	S459F	Missense	READ_POLE	0.08	83.67	MTOR, NRAS, DDR2, ERBB4, CTNNB1, PDGFRA, MET, NTRK2, FGFR2	67	Female
41	TCGA-AG-3892-01A-01W-1073-09	S459F	Missense	READ_POLE	0.08	83.67	MTOR, NRAS, DDR2, AKT3, ERBB4, CTNNB1, PDGFRA, ROS1, MET, JAK2, NTRK2, FGFR2, KRAS	67	Female
42	TCGA-AA-3678-01A-01W-0900-09	D1752N	Missense	COAD_CIN	0.65	2.2	/	60	Female
43	TCGA-NH-A50U-01A-33D-A36X-10	A2040V	Missense	COAD_CIN	0.5	2.9	/	42	Male
